# Supplementary material for: Bayesian model averaging for partial ordering continual reassessment methods
Source: Biostatistics. 2025 Oct 21;26(1):kxaf035. doi: 10.1093/biostatistics/kxaf035 (PMC12538209; doi:10.1093/biostatistics/kxaf035)
Supplement: kxaf035_Supplementary_Data [file kxaf035_supplementary_data.zip]

Archive with 2 entries (2 files):
- biosts-24325-File002.pdf
- biosts-24325-File003.zip
